# Supplementary material for: The glycerol-3-phosphate dehydrogenases GpsA and GlpD constitute the oxidoreductive metabolic linchpin for Lyme disease spirochete host infectivity and persistence in the tick
Source: PLoS Pathog. 2022 Mar 7;18(3):e1010385. doi: 10.1371/journal.ppat.1010385 (PMC8929704; doi:10.1371/journal.ppat.1010385)
Supplement: S2 Table — (XLSX) [file ppat.1010385.s002.xlsx]

## Sheet: Sheet1
Sample	Bb5A4-2	Bb5A4-3	Bb5A4-4	BbΔglpD-1	BbΔglpD-2	BbΔglpD-3	BbΔglpD-4	BbΔglpD-COMP	BbΔglpD-COMP-2	BbΔglpD-COMP-3	BbΔglpD-COMP-4	BbΔgpsA-1	BbΔgpsA-2	BbΔgpsA-3	BbΔgpsA-4	BbΔgpsA-COMP-1	BbΔgpsA-COMP-2	BbΔgpsA-COMP-3	BbΔgpsA-COMP-4	BbΔgpsA/ΔglpD-1	BbΔgpsA/ΔglpD-2	BbΔgpsA/ΔglpD-3	BbΔgpsA/ΔglpD-4
Group	WT	WT	WT	ΔglpD	ΔglpD	ΔglpD	ΔglpD	+glpD	+glpD	+glpD	+glpD	ΔgpsA	ΔgpsA	ΔgpsA	ΔgpsA	+gpsA	+gpsA	+gpsA	+gpsA	ΔgpsAΔglpD	ΔgpsAΔglpD	ΔgpsAΔglpD	ΔgpsAΔglpD
3-Phospho-glyceroyl phosphate	449645	440825	369843	2.5162e+06	4.47218e+06	1.04977e+06	854323	4.24488e+06	1.68477e+06	561687	325193	273449	330505	299242	288944	487168	457640	353090	335749	463563	1.22503e+06	425513	344783
5-Oxoproline	30693.3	47362.1	29113.4	30967.3	32966.6	22930.1	41695.5	35577.4	58023.7	42824.4	43835.3	107983	62643.3	60646.6	72768.6	38551.9	34433.5	35229.4	30667.2	46531.4	32637.6	42845.5	45811.8
5-Phospho-alpha-ribose-diphosphate	7.15266e+06	7.72802e+06	8.2725e+06	5.09238e+06	5.90438e+06	8.34503e+06	7.45958e+06	5.64004e+06	7.36885e+06	8.83307e+06	7.6924e+06	7.38016e+06	1.0696e+07	1.2797e+07	1.43526e+07	7.38036e+06	8.26351e+06	9.22568e+06	8.22246e+06	6.26519e+06	6.3343e+06	6.22036e+06	7.1064e+06
6-Phospho-gluconate	1.57649e+06	1.64734e+06	1.8443e+06	1.36306e+06	1.3001e+06	1.72419e+06	1.67966e+06	1.33014e+06	1.4759e+06	1.70772e+06	1.87392e+06	1.75583e+06	2.00316e+06	2.16388e+06	2.6031e+06	1.54826e+06	1.78395e+06	1.6716e+06	1.72391e+06	1.50785e+06	1.36745e+06	1.43968e+06	1.75107e+06
Acetyl phosphate	255721	239195	220833	237362	219638	194286	180441	363801	284844	303996	204786	581185	408586	301298	300895	272977	245628	258177	231204	294827	278072	202408	242601
Acetyl-CoA	88938.9	60296.5	117885	85778.4	54871.8	58694.5	89716.5	57572.4	49647.8	56727	62284.6	166990	223854	270938	358755	67615.7	69376	43100.4	75665.9	72581.6	69388.4	59139.6	41510.1
Adenine	84534.6	95125.7	34354.7	84590.1	76869	86107.1	52399.8	96681.8	257031	115381	75091.5	195520	99687.1	116129	83512.3	56767.6	123149	53990.6	67893.2	69587	82614.8	147012	60628.5
Adenosine	4067.12	4983.02	3086.65	6065.59	9389.16	7711.49	2646.76	3824.24	4442.62	3259.99	9249.51	18832.4	26102.7	20175.2	12684.2	5324.17	2053.15	3163.47	7189.25	6258.19	7117.12	8463.59	6283.01
ADP	3.19565e+07	3.40846e+07	3.27358e+07	3.33777e+07	3.50902e+07	3.52535e+07	3.41351e+07	3.83869e+07	4.1581e+07	4.06131e+07	3.96112e+07	3.5451e+07	3.61672e+07	3.47019e+07	3.55797e+07	3.9319e+07	3.83041e+07	3.70355e+07	3.91174e+07	3.83792e+07	3.5476e+07	3.82089e+07	3.54487e+07
ADPglucose	111899	169921	144896	104054	127920	115877	106349	129594	140237	114395	132210	135920	140059	98662.7	124476	134780	143707	138828	138704	125479	89078.5	85995.4	95447.2
Ribose 5-phosphate	106010	71348.5	42172	73273.7	102085	71801.3	74910.8	81799	125212	73661.9	78062.8	64277.5	7338.96	152645	90682.6	72321.1	92612.9	52582.9	65296	24666.7	58094.3	57272.8	175542
AMP	1.00376e+07	1.48085e+07	1.12071e+07	2.31817e+07	2.82511e+07	2.95925e+07	2.1629e+07	2.74858e+07	3.06583e+07	2.578e+07	2.91442e+07	3.02656e+07	2.79046e+07	3.20046e+07	3.44083e+07	1.93372e+07	1.97213e+07	1.90623e+07	1.96199e+07	3.01745e+07	3.72688e+07	3.33897e+07	3.48766e+07
ATP	1.79841e+07	1.77618e+07	1.8282e+07	1.41851e+07	1.27753e+07	1.44965e+07	1.56185e+07	1.48988e+07	1.54836e+07	1.5884e+07	1.48982e+07	8.61407e+06	9.92164e+06	8.22249e+06	7.323e+06	1.70038e+07	1.70226e+07	1.75394e+07	1.74085e+07	1.46582e+07	1.20312e+07	1.41026e+07	1.2398e+07
Biotin	25401.3	18949.8	7544.45	19526.5	19940.5	19912.3	11252.4	17210.7	15132	17635.5	13604.1	16315.9	22239.3	29258.9	18683.2	17358.4	13768.1	23728.2	17323.8	7740.64	20785.7	35053.6	23289.7
cAMP	99608.1	81898.5	89308	67672.1	85530.8	79090.4	75288.8	69469	84888.3	108407	109433	119348	132429	80555.8	82766.8	81796.3	98974.6	85908.7	73821.5	107091	97145.8	93523.6	67674.8
Citrate	9.03045e+06	9.04406e+06	1.08762e+07	5.12237e+06	5.78566e+06	5.69574e+06	7.00595e+06	5.28844e+06	5.96968e+06	6.21566e+06	7.1002e+06	7.82039e+06	7.86004e+06	1.09174e+07	1.21636e+07	7.66398e+06	7.82824e+06	8.68383e+06	1.00311e+07	5.44384e+06	5.85624e+06	7.24711e+06	7.18896e+06
Coenzyme A	438378	421080	417784	589019	616190	590556	557200	436529	481453	516914	489497	588804	735195	1.01759e+06	937590	621369	584874	524235	501177	598849	535726	632385	572394
CTP	5.1366e+06	4.66509e+06	5.0025e+06	3.98507e+06	3.56086e+06	3.85915e+06	4.4537e+06	3.20453e+06	3.783e+06	4.12152e+06	3.61015e+06	1.82631e+06	2.05997e+06	2.30539e+06	1.84584e+06	4.79047e+06	5.08802e+06	4.79877e+06	4.67301e+06	4.24684e+06	3.45797e+06	3.61493e+06	3.63829e+06
dADP	568287	612754	569925	625232	726970	552271	631922	553729	732196	676520	619430	861407	850612	952155	1.05627e+06	615567	581727	591790	640163	712769	696175	654401	756770
dAMP	808046	1.02488e+06	843082	960763	1.01834e+06	918975	1.11264e+06	1.22096e+06	1.26384e+06	1.11659e+06	1.33245e+06	773361	822691	1.00489e+06	840565	1.06226e+06	1.22412e+06	1.1687e+06	1.14332e+06	1.25041e+06	1.33956e+06	1.42954e+06	916091
dATP	1.00803e+06	1.0709e+06	929304	761028	849456	745262	816521	783793	781215	819049	692109	723836	790225	619167	644741	715476	798226	833676	869673	836409	765095	825864	837155
dCDP	551643	551428	571535	477156	593616	624481	516185	603659	586631	628244	711055	905006	1.17771e+06	1.17338e+06	1.51098e+06	681958	664362	623221	739156	669163	709222	745104	699488
dCTP	856954	811957	806232	726513	655402	680682	640742	666594	722073	729613	768101	719603	753863	781004	748510	844391	880593	847045	925192	737638	690598	685244	803118
Fructose 1,6-bisphosphate	8.84267e+06	9.69663e+06	1.16454e+07	7.87056e+06	7.63507e+06	7.87498e+06	8.56843e+06	7.85078e+06	8.4185e+06	8.67763e+06	8.44922e+06	1.12597e+07	1.26439e+07	1.36679e+07	1.40331e+07	8.01204e+06	8.70548e+06	8.46337e+06	8.55934e+06	1.10856e+07	9.8829e+06	9.22959e+06	1.16738e+07
Fructose 6-phosphate	4.4973e+06	3.72639e+06	4.42649e+06	3.45264e+06	2.85939e+06	1.85634e+06	3.39209e+06	2.03735e+06	1.87765e+06	1.85222e+06	1.96607e+06	2.39585e+06	2.25152e+06	2.70092e+06	1.40449e+06	2.40619e+06	2.21253e+06	2.93681e+06	2.37038e+06	4.34054e+06	5.0764e+06	5.00389e+06	4.77526e+06
dGDP	22251.8	39146.3	41474.3	33389.1	35207.3	42195.2	40246.4	41052	33620.7	37153.9	40377.3	52319.4	80629.5	55469.8	54156.4	38313.4	47297.5	35406.4	36068.6	45769.6	42637	33227.3	30980.5
Glucosamine 6-phosphate	1.80182e+06	1.62893e+06	1.39977e+06	2.25479e+06	1.25077e+06	923744	1.67021e+06	2.05501e+06	1.95224e+06	1.35195e+06	763960	2.0151e+06	1.68337e+06	2.22556e+06	1.05319e+06	3.24091e+06	2.13887e+06	945588	1.25247e+06	1.63569e+06	2.46301e+06	1.9003e+06	1.21373e+06
Glucose 6-phosphate	5.68287e+06	3.93973e+06	5.60176e+06	3.64671e+06	3.10101e+06	2.89726e+06	3.59874e+06	3.14834e+06	2.25701e+06	2.79037e+06	2.13379e+06	2.45512e+06	2.66384e+06	3.25247e+06	2.77349e+06	2.66209e+06	2.56209e+06	2.84739e+06	2.06832e+06	5.29849e+06	5.72278e+06	4.61125e+06	6.90146e+06
dGMP	13238.4	11428.5	20294.4	21846.3	30876.4	30641.6	25755.7	27790.8	15867.3	28155.5	22839.1	40403.6	27498.8	62896.4	95368.2	40086	28855.3	25038.6	29048.7	46382.5	33663.4	37397.3	49707.9
Dihydroxyacetone phosphate	2.46417e+06	1.66156e+06	2.4686e+06	525194	517616	274398	482667	777693	374463	523482	511032	4.03824e+06	3.4203e+06	3.86934e+06	3.29292e+06	1.33362e+06	1.15046e+06	1.06777e+06	550579	3.59362e+06	2.97792e+06	2.60949e+06	3.24434e+06
dIMP	107034	144822	103932	152149	145060	150347	144718	135470	202364	118884	147015	138651	175317	102727	140213	145287	151141	149098	116966	135286	155270	157564	185825
dITP	148772	177200	147401	114579	109610	99254.7	131047	142020	107309	115162	127965	82098.2	143094	102884	87416.9	152442	116720	133516	172862	132309	115531	157056	160479
dTDPglucose	182487	177367	183804	167483	150410	158249	147490	160403	185953	148659	175175	318953	257131	310490	312254	192341	216967	197263	168157	206038	190427	197639	170400
dTMP	1.591e+06	1.90753e+06	1.60191e+06	1.68897e+06	2.13952e+06	1.68672e+06	1.52909e+06	1.80456e+06	1.57287e+06	1.53038e+06	1.9671e+06	954109	837463	890226	682959	1.73197e+06	1.73909e+06	1.62379e+06	1.68157e+06	2.06475e+06	1.77281e+06	1.87291e+06	2.28117e+06
dTTP	4.27367e+06	4.52621e+06	4.34242e+06	3.70895e+06	3.6545e+06	3.25218e+06	4.04165e+06	3.40521e+06	3.30346e+06	3.92557e+06	3.62671e+06	3.11757e+06	3.58101e+06	3.77378e+06	3.77687e+06	4.32122e+06	4.113e+06	4.74476e+06	4.5281e+06	3.93687e+06	3.45598e+06	3.62203e+06	3.68174e+06
dUMP	81137.5	94205.4	80068.6	81874.2	77638.2	77932.3	84550.3	57572.4	53953	57153.9	85144.4	75516	69022.9	78390.7	105899	91593.8	80425.2	92611	66594.6	57205.4	93560.3	82738.6	67653.1
Xylulose 5-phosphate	1.97936e+06	1.91925e+06	1.88276e+06	1.87456e+06	1.72149e+06	1.74939e+06	1.53035e+06	1.98758e+06	1.96183e+06	2.01971e+06	1.71034e+06	2.96095e+06	2.30834e+06	2.5473e+06	2.42562e+06	2.94828e+06	2.4074e+06	2.3321e+06	1.47549e+06	2.11291e+06	1.52182e+06	1.39606e+06	1.66489e+06
FAD	226273	220287	225841	190059	218133	165538	155366	310820	268433	230214	238640	480229	409397	368186	449982	289800	258017	286421	274678	204987	223692	161317	154830
GDP	2.06642e+06	2.56597e+06	1.99098e+06	2.53997e+06	2.3753e+06	2.26235e+06	2.63983e+06	2.41303e+06	2.73441e+06	2.3503e+06	2.25285e+06	1.71922e+06	2.10705e+06	2.99121e+06	1.834e+06	2.22507e+06	2.12146e+06	2.18955e+06	2.23864e+06	3.0481e+06	3.01178e+06	3.29737e+06	2.89963e+06
Glyceraldehyde 3-phosphate	278425	204307	232907	88550.9	98322.8	55220.2	82282.2	103569	73347.5	80843	56559.3	416946	380016	334198	402416	154762	150538	163442	93930.7	359362	313727	226758	356587
Glycerol 3-phosphate	5.38157e+06	4.5145e+06	4.8093e+06	2.1869e+07	1.81262e+07	1.89654e+07	2.31159e+07	1.62153e+06	796241	1.18555e+06	1.19786e+06	264771	237814	218202	234753	3.4807e+06	2.73821e+06	3.28477e+06	2.86158e+06	1.77229e+06	1.89431e+06	2.42788e+06	1.98716e+06
GTP	6.11391e+06	7.77571e+06	5.5955e+06	5.83927e+06	5.52062e+06	5.26793e+06	6.59643e+06	4.08915e+06	4.78149e+06	4.96224e+06	4.73139e+06	2.06187e+06	2.55021e+06	3.28996e+06	1.75118e+06	4.70925e+06	4.70498e+06	5.46635e+06	5.74481e+06	5.54629e+06	5.82536e+06	5.77801e+06	5.57113e+06
Guanine	2537.57	1930.96	2097.42	5620.29	7590.75	7677.43	6968.15	5535.68	16900.9	8467.45	9917.29	6292.29	0	2174.76	3523.65	1828.01	9562.64	9854.31	405948	8007.71	8350.12	6212.25	10341.3
Guanosine	56606.8	85504.4	45830.2	51591.5	20575.9	24313	58063.7	18623.5	59739.4	34220.1	302726	50012.4	119735	69754.5	42359.6	33414.7	25969.1	53645.3	29688.6	87826.5	21174.1	63715.3	29488.7
Hexose	832884	537038	475653	440887	538351	485715	371341	1.38151e+06	701186	584566	468688	1.9861e+06	1.28274e+06	731050	715617	468089	510409	578155	688624	497625	663806	563292	497948
IMP	553691	615682	552037	1.26631e+06	1.61781e+06	1.63426e+06	1.20462e+06	1.37268e+06	1.67624e+06	1.35851e+06	1.5333e+06	1.47286e+06	1.41552e+06	1.45871e+06	2.03634e+06	1.1757e+06	1.08752e+06	865727	993697	1.61555e+06	2.01682e+06	1.8932e+06	2.17255e+06
Inosine	26988.9	17251.5	17378.6	101282	29505.2	16063.3	65082.3	2416.24	13629.4	93016	5627.98	10209.9	12217	4222.52	7717.02	38145.8	7774.66	12315.7	13183.4	10726.6	27657.8	26358.7	76908.2
Isocitrate	334502	359503	376104	183043	343210	264657	265306	570586	421778	363657	398493	749233	598025	537280	427027	296568	236655	381334	388539	363915	347988	431093	270844
ITP	8.87682e+06	8.609e+06	8.84225e+06	6.82945e+06	6.20454e+06	6.42806e+06	7.44068e+06	6.0992e+06	6.29469e+06	6.79695e+06	6.29369e+06	3.31864e+06	3.91216e+06	3.86692e+06	3.63724e+06	7.72843e+06	8.24342e+06	9.21683e+06	8.16694e+06	6.67674e+06	5.65605e+06	5.97078e+06	6.30401e+06
Arginine	795158	694493	613305	654088	603481	643078	614092	787004	615296	684292	544887	763414	566696	615296	402534	680025	671661	756559	562907	705414	686913	722885	540892
Asparagine	50990.5	35716.1	32941.5	25852.3	59821.4	46425.6	51782.3	94337.8	66900.4	71187.9	90362.4	57017.9	95531.5	83555.4	76827	46808.9	35819.7	44986.3	28154.7	52739.7	36442.1	41709.2	49975.8
Aspartate	2.63061e+06	2.47226e+06	2.74766e+06	2.40134e+06	2.29922e+06	2.62885e+06	2.55226e+06	2.53665e+06	3.56454e+06	2.79913e+06	2.99621e+06	6.25843e+06	5.52735e+06	5.44417e+06	4.88437e+06	3.79911e+06	3.36366e+06	3.13337e+06	3.38478e+06	2.78015e+06	2.91417e+06	2.75762e+06	3.43987e+06
Citrulline	17582.9	18280.5	19516.3	13658.9	18995.7	26642.8	12417.9	36283.8	14354.1	12282.4	8780.52	54372.3	23132.1	16171.6	13358.6	11080.2	15931	12244.8	10539.2	20831.4	15706.3	22077.2	18408.7
Cystine	58467.5	63241.5	57538.1	27306.5	39839.1	51936.7	34897.5	85090.2	63469.1	56070.1	59810.2	113464	116975	77810.1	63231.7	54904.7	52199.4	70140	69013	57888.4	59319.3	67073.6	44855.8
Glutamate	682917	645466	692103	897957	692607	1.30864e+06	1.29472e+06	755377	752870	670499	814276	1.57297e+06	1.14183e+06	1.35953e+06	1.38911e+06	1.00296e+06	1.11765e+06	722915	755435	812855	838995	981500	846569
Glutamine	24206.4	1572.04	16037	9686.84	8544.72	2706.51	16595	0	9809.15	23514	6308.18	38223.6	2641.12	20405	10890.4	8244.09	15435.5	0	10652.1	11400.8	13744.2	15746.2	4817.98
Histidine	74701.8	65483.6	69630.7	73217.2	62329.6	72414.4	91039.6	84881.5	65078.2	95796.5	53888.2	113570	105888	111956	106491	73803.6	77210.9	78170.4	74574.3	68685	98291.2	90429.1	96243.8
Lactate	1.41773e+07	1.39217e+07	1.62159e+07	1.98773e+07	1.62032e+07	1.70784e+07	1.7496e+07	1.68093e+07	1.40877e+07	1.53804e+07	2.04164e+07	1.08597e+07	8.6165e+06	7.74351e+06	6.88757e+06	1.30526e+07	1.52815e+07	1.39536e+07	1.21295e+07	1.87299e+07	1.93714e+07	2.14583e+07	1.84304e+07
Malate	369924	339089	340864	137890	382339	286592	273434	750239	413892	282212	415162	774420	541697	665492	627229	221540	315004	326175	413287	384142	388922	395786	298942
Methionine	101144	103325	88431.5	114918	116549	126163	107672	108049	144713	100405	114713	136153	166226	140428	150862	107128	157569	102262	98616.9	69271.7	118619	175927	129846
Ornithine	0	8004.11	0	10484.7	0	5782.25	5883.87	0	14055.7	9468	2728.06	0	8343.79	11817.3	0	0	0	0	0	8581.25	0	10703.8	6114.27
Phenylalanine	721668	612419	557493	677287	526813	583539	617872	544417	611993	449371	422409	874529	678217	694279	612912	659398	573022	543713	536464	492809	780234	834488	592960
Serine	89194.9	63467.4	73351.5	55218.4	68123.7	76842.4	73839.7	53414.2	92028.1	83437.5	77151.8	114036	102771	123374	113235	75286.1	90804.9	50980.3	94382.4	88964.8	78451.7	100534	93636.8
Threonine	210398	157037	212425	203016	173486	229778	241428	261050	169329	265244	219901	263713	204212	211791	206592	203298	207123	222142	197610	241764	239030	287632	227755
Tryptophan	111814	119639	93198.7	137494	133522	118602	94189.8	118580	104091	86064.7	189152	105887	85077.4	70564.9	75407.1	123242	106475	75930.4	205138	143430	142920	163144	116014
Tyrosine	341331	280274	192748	323197	266207	203006	269087	247725	165493	186755	462786	428375	247392	329964	209905	278391	252995	223028	253600	310852	343307	339071	247019
NAD+	1.51503e+07	1.26583e+07	5.36832e+06	1.37042e+07	1.21064e+07	7.72511e+06	4.58222e+06	1.47013e+07	1.21482e+07	1.18665e+07	4.14541e+06	1.56535e+07	1.34247e+07	1.13455e+07	5.32926e+06	1.50508e+07	1.52212e+07	9.7215e+06	8.68355e+06	1.29682e+07	1.13639e+07	7.59004e+06	4.22995e+06
NADH	292508	312233	261708	130648	102503	122144	138103	182703	152172	140121	108501	7.13888e+06	6.35037e+06	6.73838e+06	7.20231e+06	209873	111430	207002	150090	1.42379e+06	1.66923e+06	1.18198e+06	2.07478e+06
NADP+	2.32163e+06	2.72158e+06	2.39437e+06	2.67067e+06	2.83932e+06	2.58594e+06	2.53777e+06	3.14834e+06	3.04984e+06	2.80241e+06	2.77982e+06	5.02029e+06	4.82771e+06	4.87447e+06	5.38961e+06	3.11393e+06	2.90629e+06	3.15727e+06	3.05637e+06	3.25212e+06	2.57455e+06	2.86415e+06	2.85111e+06
NADPH	89963.1	91695.5	104916	50839	67245.8	49096	70941.6	65021.8	41250.6	47597.2	36381	92003.3	72577.9	90776.4	106431	57972.9	28714.7	63836.1	45967.9	76662.1	74079.4	46528.4	43255.4
Oxalate	3.13676e+06	3.31978e+06	3.74405e+06	2.16143e+06	3.11021e+06	2.73921e+06	2.56864e+06	5.13913e+06	4.19433e+06	4.13465e+06	4.02427e+06	7.60451e+06	5.41372e+06	4.40517e+06	4.88082e+06	2.61246e+06	2.55673e+06	3.35294e+06	3.78376e+06	3.40098e+06	3.6731e+06	3.58652e+06	3.05967e+06
Oxaloacetate	2.78169e+06	2.88724e+06	3.17162e+06	1.46038e+06	2.57847e+06	2.3223e+06	2.06146e+06	3.99924e+06	2.15258e+06	3.85332e+06	3.06143e+06	6.64998e+06	9.35673e+06	3.85724e+06	4.24542e+06	1.72359e+06	2.05918e+06	3.13868e+06	2.7609e+06	2.63392e+06	3.33049e+06	3.49826e+06	2.58243e+06
Phosphoenolpyruvate	1.38615e+06	1.52937e+06	1.23341e+06	995278	988245	1.00481e+06	1.03829e+06	876590	675505	746252	985828	475149	530658	610337	630542	1.31106e+06	1.35672e+06	1.08371e+06	1.03698e+06	687989	705039	689911	884227
2pg/3pg	2.70231e+07	2.58354e+07	2.93102e+07	2.31817e+07	2.2641e+07	2.23374e+07	2.78411e+07	2.23803e+07	2.00339e+07	2.07335e+07	2.49097e+07	1.26587e+07	1.32348e+07	1.41638e+07	1.45064e+07	2.25665e+07	2.30829e+07	2.57735e+07	2.58681e+07	1.8187e+07	1.87439e+07	1.89726e+07	2.00816e+07
Pyruvate	56606.8	43756.2	39023.6	191643	245556	233933	220007	371828	416876	487576	262660	0	2438.2	14175.9	11704.5	67615.7	181610	137146	97205.4	44578.7	30048.1	26734.1	7937.04
Riboflavin	63503.4	66395.6	83574.7	61617.8	77588.1	60131.9	61843.9	85700.3	69692.4	68878	93696.1	162905	132348	124825	152282	80636.1	100046	104652	102663	87108.5	70414.3	61696.3	62743.1
UDP	7.90037e+06	8.39148e+06	6.65718e+06	8.8268e+06	8.24206e+06	1.02797e+07	7.79349e+06	6.94529e+06	9.61521e+06	8.44336e+06	8.65214e+06	1.0102e+07	1.34491e+07	1.59902e+07	1.9263e+07	1.05065e+07	1.07412e+07	9.02205e+06	9.56057e+06	9.66704e+06	9.85501e+06	1.02776e+07	1.48168e+07
UDPglucose	2.16287e+07	2.1008e+07	2.36306e+07	1.77328e+07	1.88452e+07	1.80321e+07	1.69101e+07	2.38895e+07	2.45522e+07	2.46196e+07	2.54377e+07	1.92049e+07	1.82459e+07	1.18487e+07	1.70503e+07	2.33013e+07	1.92726e+07	1.84425e+07	1.98363e+07	1.19525e+07	1.10551e+07	1.02979e+07	9.85612e+06
UMP	171732	118803	83154.4	296603	296390	300694	158012	315155	420712	299727	298068	332922	253398	247715	204699	229533	344402	179910	194599	360588	484534	1.114e+06	1.0153e+06
Uracil	12521.4	2065.66	12414.6	16985.9	7528.05	7697.86	21440	25077.5	2961.39	7686.93	20043.7	17173.1	0	961.71	4314.05	1942.1	2124.81	10412.1	2277.22	7815.07	7608.13	4179.04	9783.7
Urate	3050.55	3982.4	2070.59	1925.49	2984.8	807.254	2557.93	0	4825.19	3188.84	1840.79	7547.36	1870.05	3718.14	2638.6	2145.14	2213.2	0	0	805.499	1615.44	8227.19	703.615
Uridine	28627.7	26086.4	28084.8	23068.5	14154.8	30723.3	16620.2	44760.7	28186	31373.9	81158.4	31810.7	29381.8	32694	54061.7	24448.7	24435.6	42401	30761.3	34526.4	32986.1	44448.5	16388.2
UTP	2.23798e+07	2.0598e+07	2.08669e+07	1.56619e+07	1.52417e+07	1.79912e+07	1.67525e+07	1.53275e+07	1.68157e+07	1.94746e+07	1.8791e+07	1.44069e+07	1.61892e+07	1.76231e+07	1.59618e+07	1.89505e+07	2.08731e+07	2.31262e+07	2.3158e+07	1.9518e+07	1.75687e+07	1.89827e+07	1.94515e+07
Xanthine	4785.8	4136.34	15062.1	0	0	0	0	11313.8	0	0	2332.57	0	7897.38	0	0	4411.46	13165.4	0	0	0	0	0	0
Itaconate	2.42832e+06	2.67306e+06	3.06787e+06	1.52149e+06	2.50573e+06	2.03891e+06	2.19062e+06	3.92378e+06	3.20436e+06	3.52819e+06	3.39273e+06	5.54306e+06	4.79037e+06	3.88385e+06	3.94607e+06	1.88344e+06	1.93128e+06	2.83854e+06	3.23516e+06	2.45616e+06	3.06556e+06	3.1878e+06	2.64182e+06
gamma-aminobutyric acid	2611.83	494.788	0	0	0	816.11	0	1828.64	0	0	613.943	2520.73	0	0	0	383.908	788.85	2636.67	1679.69	521.53	0	3632.18	0
cyclic-di-GMP	8740.25	11160.7	10232.2	16855.8	23928.6	13794.8	12909.4	13004.4	13586.8	8146.7	17269.1	13613.2	17401.8	14490.4	13559.8	11518.5	11223.4	14343.2	12336.5	15437.5	16373.6	15949.1	22601.7
ppGpp	22960.2	19794.9	19525.2	13308.1	16729.9	15538.8	18132.3	15672.7	19256	18478.4	17051.7	15126.5	14225	17744	19227.5	15050.8	15308.3	15396.8	19648.1	10455.1	8911.84	14193.9	13100.5
c-di-AMP	7523.95	16347.9	9373.54	18202.4	11345.6	7486.68	10660.1	20277.2	13959.8	13826	14556.5	10588.7	6136.09	10952.4	3664.46	8817.76	9274.69	9491.3	11837.8	13765	14949.3	20545.2	17778.7
FMN	46108.2	35322.9	46814	54273.5	37949.6	39518	51813.8	46928.1	62701.8	67170.3	41071	79346.8	82447.6	89784.6	93699.9	50051.1	49453.8	49864.7	49402.5	54508.5	53642.3	43403.5	47940.9
Proline	11002.1	1950.2	4761.01	4514.11	2065.11	8031.66	4083.24	0	6334.12	2780.52	2904.06	15970.9	9637.56	2201.37	4835.85	3914.49	2912.99	5542.49	1352.22	7993.7	2723.95	4072.51	0
Leucine	0	21141.8	9820.75	0	0	0	0	16729.1	0	0	4716.9	17207	18375.8	44475	14683.9	0	0	25437	0	0	0	0	0
N-acetyl-glucosamine-phosphate	2.4949e+06	1.98618e+06	1.77364e+06	2.16596e+06	2.17715e+06	2.01916e+06	1.14414e+06	1.50433e+06	1.88084e+06	1.30378e+06	1.47429e+06	3.41388e+06	2.52749e+06	2.73236e+06	1.93813e+06	2.12387e+06	2.02972e+06	2.10013e+06	2.33368e+06	1.55864e+06	2.01582e+06	1.55433e+06	1.47081e+06
UDP-GlcNAc	455534	511771	421899	360937	426233	367249	263038	405383	492429	436235	360704	492928	460207	439428	482047	531773	410028	403380	360403	241501	213534	276167	281200
Geranyl-PP	199387	200877	218954	166012	147902	175143	177606	172749	175297	183908	172794	238950	216062	220016	205053	168427	224200	172030	239673	172063	145111	196016	171269
thiamine	0	0	14382.3	3470.74	8536.36	0	4488.35	24050	0	9798.59	12962.2	62118.7	45452.5	35306.6	0	6529.53	0	0	18500.1	5458.73	0	9665.86	10783.1
Thymidine	9149.95	26395.9	5845.04	6738.92	7469.52	2840.03	5617.36	12479.4	8250.13	1303.78	6811.35	12576.1	10635.9	6483.17	21842.4	6465.07	7975.56	7400.91	3923.03	10919.2	10766.3	8342.85	3881.62
Deoxycytidine	886828	940381	980286	555126	948949	904669	679804	1.7596e+06	1.18605e+06	1.25342e+06	1.25894e+06	1.86123e+06	1.71746e+06	1.34502e+06	1.32995e+06	620402	666840	1.05361e+06	1.1866e+06	922047	1.17822e+06	1.12719e+06	797325
2-Oxoglutarate	243259	222211	363940	139758	273398	164993	186426	588407	366365	397811	328816	833681	473356	369758	378515	125692	143440	172030	204668	171537	410136	222699	269613
